# Supplementary material for: Training and illness characteristics of cross-country skiers transitioning from junior to senior level
Source: PLoS One. 2021 May 14;16(5):e0250088. doi: 10.1371/journal.pone.0250088 (PMC8121355; doi:10.1371/journal.pone.0250088)
Supplement: S1 File — (XLSX) [file pone.0250088.s001.xlsx]

## Sheet: Coding
TrainingFIS
id	participant id
age	age (y)
sex	participant sex
tot	total annual endurance training volume (h)
lit	total annual low intensity endurance training volume (h)
hit	total annual high intensity endurance training volume (h)
spec	total annual specific endurance training volume (h)
non	total annual non-specific endurance training volume (h)
ses	total annual endurance training sessions(n)
di	FIS distance points
sp	FIS sprint points
IllnessVolume
id	participant id
sex	participant sex
year	year
age	age (y)
days	total number of self-reported illness days (n)
events	total number os self-reported illness episodes (n)
tot	total annual endurance training volume (h)
lit	total annual low intensity endurance training volume (h)
hit	total annual high intensity endurance training volume (h)
ses	total annual specific endurance training volume (h)
spec	total annual non-specific endurance training volume (h)
non	total annual endurance training sessions(n)
di	FIS distance points
sp	FIS sprint points

## Sheet: TrainingFIS
id	age	sex	tot	lit	hit	spec	non	ses	di	sp
1	16	0	489.472	437.8	51.6722	296.677	192.795	281	150.1	223.53
1	17	0	582.205	525.733	56.4719	426.405	155.8	315	117.75	136.72
1	18	0	638.592	582.883	55.7083	512.642	125.95	309	103.58	162.91
1	19	0	675.709	606.067	69.6419	552.623	123.086	356	72.79	126.23
1	20	0	777.423	701.417	76.0067	600.823	176.6	366	75.37	119.74
1	21	0	782.5	706.4	76.1	596.383	186.117	372	57.12	123.6
2	17	0	539.567	507.217	32.35	347.05	192.517	279	158.09	213.31
2	18	0	673	615.767	57.2333	449.75	223.25	337	117.8	167.17
2	19	0	665.817	603.783	62.0333	472.15	193.667	331	104.47	167.54
2	20	0	737.417	672.083	65.3333	547.25	190.167	372	73.37	106.82
2	21	0	739.45	669.7	69.75	549.95	189.5	360	59.87	97.23
2	22	0	783.333	710.85	72.4833	592.667	190.667	394	61.78	102.65
3	18	0	321.8	302.3	19.5	246.3	75.5	196	84.15	149.01
3	19	0	486.15	440.267	45.8833	352.367	133.783	270	45.53	130.71
3	21	0	627.101	566.601	60.5	444.718	182.383	324	46.35	118.49
3	22	0	634.233	576.367	57.8667	451.15	183.083	319	34.56	99.19
5	16	1	447.017	406.683	40.3333	291.067	155.95	248	191.02	257.72
5	17	1	460.75	417.217	43.5333	284.583	176.167	250	106.31	197.78
5	18	1	455.417	411	44.4167	308.567	146.85	249	112.55	211.95
5	19	1	477.583	431.417	46.1667	320.75	156.833	260	102.17	132.79
5	20	1	586.917	535.017	51.9	430.25	156.667	308	75.84	112.67
5	21	1	678.333	630.167	48.1667	489.75	188.583	352	98.34	108.75
6	17	0	406.024	351.95	54.0739	293.126	112.897	231	74.47	146.12
6	18	0	439.773	401.167	38.6061	283.764	156.008	241	79.9	178.81
6	19	0	500.032	452.367	47.6656	341.733	158.299	265	56.2	114.26
6	20	0	588.433	521.783	66.65	420.95	167.483	299	50.96	128.99
6	21	0	713.433	650.9	62.5333	556.3	157.133	347	33.37	88.53
6	22	0	652.583	594.933	57.65	442.833	209.75	323	55.36	129.96
7	16	0	521.314	463.617	57.6972	355.658	165.656	289	150.35	163.65
7	17	0	511.736	463.471	48.2647	406.436	105.3	266	113.58	157.56
7	18	0	573.036	513.45	59.5856	499.486	73.55	294	116.01	108.52
7	19	0	570.412	517.567	52.8456	489.112	81.3	308	100.44	100.6
7	20	0	606.376	526.733	79.6431	486.343	120.033	302	81.65	94.92
9	17	0	498.873	453.15	45.7225	305.383	193.489	254	86.92	200.52
9	18	0	596.154	538.633	57.5203	389.133	207.02	286	76.6	174.82
9	19	0	568.422	514.439	53.9833	401.156	167.267	289	59.54	169.87
9	20	0	595.033	538.583	56.45	447.1	147.933	289	47.24	122.27
9	21	0	715.017	649.367	65.65	592.683	122.333	354	34.55	112.16
9	22	0	757.317	681.483	75.8333	564.717	192.6	368	35.34	100.88
10	17	1	481.815	452	29.8153	334.974	146.842	272	192.94	258.84
10	18	1	597.516	561.508	36.0081	418.86	178.656	321	116.2	220.09
10	19	1	539.378	505.355	34.0231	367.289	172.089	299	102.35	152.14
10	21	1	741.436	687.517	53.9192	636.436	105	372	60.57	137.64
10	22	1	767.106	697.6	69.5056	633.756	133.35	382	55.61	102.36
12	21	1	465.55	422.233	43.3167	306.017	159.533	244	100.17	103.36
12	22	1	612.783	561.583	51.2	503.233	109.55	314	44.94	34.95
13	18	1	538.953	491.7	47.2528	353.049	185.904	298	116.84	92.08
13	19	1	595.28	532.667	62.6136	409.175	186.105	307	79.93	82.75
13	20	1	601.479	548.333	53.1461	454.822	146.658	325	63.51	40.79
13	21	1	727.734	665.167	62.5678	511.355	216.379	378	72.26	41.26
13	22	1	752.619	694.5	58.1192	526.419	226.2	395	52.49	38.38
14	17	1	411.594	369.781	41.8131	275.409	136.185	235	137.67	211.96
14	18	1	466.247	429.933	36.3136	290.175	176.072	242	133.53	210.57
14	19	1	529.499	483.533	45.9658	377.447	152.052	270	103.37	182.15
14	20	1	602.817	562.033	40.7833	422.333	180.483	309	129.01	213.82
14	21	1	647.333	579.75	67.5833	433.667	213.667	320	64.05	99.5
14	22	1	714.967	655	59.9667	482.367	232.6	354	54.16	74.57
15	16	0	503.083	448.25	54.8333	282.75	220.333	287	127.36	273.67
15	17	0	567.167	508.417	58.75	363	204.167	289	89.95	284.67
15	18	0	636	569.917	66.0833	422.583	213.417	329	79.52	237.52
15	19	0	653.833	587.25	66.5833	452.25	201.583	345	67.87	158.48
16	16	0	521.6	462.817	58.7833	325.367	196.233	296	120.31	274.34
16	17	0	560.5	503.667	56.8333	347.25	213.25	294	99.61	299.29
16	18	0	567.583	513.917	53.6667	392.583	175	299	85.05	163.63
16	19	0	700.583	628.167	72.4167	498.583	202	359	58.46	114.76
17	16	1	337.689	285.3	52.3892	195.883	141.806	241	122.06	173.33
17	17	1	464.755	412.65	52.1047	273.208	191.547	272	95.47	131.82
17	18	1	510.751	458.1	52.6511	295.975	214.776	274	84.83	130.07
17	19	1	648.93	590.367	58.5633	421.255	227.675	325	78.26	104.76
18	18	1	487.013	440.25	46.7628	353.55	133.463	272	91.87	114.38
18	19	1	616.099	563.467	52.6328	452.5	163.599	301	71.57	65.77
19	16	0	363.052	337.121	25.9306	263.321	99.7311	215	85.38	132.78
19	17	0	470.754	427.832	42.9217	314.3	156.454	264	83.8	136.21
19	18	0	548.367	498.756	49.6103	413.317	135.05	289	49.19	110.78
19	19	0	587.067	542.6	44.4667	456.133	130.933	307	61.19	151.48
19	20	0	677.883	617.75	60.1333	468.333	209.55	324	64.02	158.98
19	21	0	692.117	636.633	55.4833	495.033	197.083	349	52.36	118.05
20	16	0	456.795	398.702	58.0925	310.851	145.944	254	146.95	207.89
20	17	0	498.206	448.983	49.2231	358.356	139.85	282	135.61	158.39
20	18	0	481.613	433.2	48.4125	375.006	106.607	273	103	146.61
20	19	0	581.003	524.783	56.2192	465.347	115.655	305	73.76	76.09
20	20	0	651.592	582.4	69.1919	465.788	185.804	313	75.58	96.26
20	21	0	672.15	602.55	69.6	462.867	209.283	343	83.75	65.18
21	16	0	535.667	458.05	77.6167	327.733	207.933	317	125.25	280.05
21	17	0	623.733	548.35	75.3833	408.167	215.567	330	85.92	195.62
21	18	0	655.475	580.688	74.7875	455.508	199.967	329	69.75	146.8
21	19	0	702.917	618.567	84.35	495.033	207.883	343	62.38	186.87
22	16	1	567.468	384.835	182.633	392.885	174.583	327	87.06	186.78
22	17	1	608.717	555.733	52.9833	455.233	153.483	325	96.75	140.67
22	18	1	676.183	609.917	66.2667	481.833	194.35	345	68.69	112.67
22	19	1	577.05	518.467	58.5833	460.667	116.383	210	88.57	188.1
22	20	1	710.25	644.417	65.8333	558.833	151.417	344	75.45	110.68
23	16	1	334.468	292.993	41.475	240.903	93.5653	227	141.44	166.14
23	17	1	443.248	390.108	53.1394	341.143	102.104	256	78.55	101.37
23	18	1	492.156	438.433	53.7225	352.673	139.483	272	97.31	131.42
23	19	1	521.206	470.817	50.3892	360.597	160.609	274	85.28	111.06
23	20	1	643.196	585.183	58.0122	443.796	199.4	327	83.36	128.59
23	21	1	665.283	603.733	61.55	477.683	187.6	352	57.71	88.03
24	16	1	480.167	435.417	44.75	260.417	219.75	276	95.61	170.57
24	17	1	594.583	543.367	51.2167	371.417	223.167	314	78.78	121.35
24	18	1	673.75	615.75	58	464.083	209.667	335	43.9	88.79
25	16	1	449.255	416.183	33.0717	276.688	172.567	257	144.44	182.59
25	17	1	531.242	492.25	38.9919	336.021	195.221	288	127.46	202.43
25	20	1	603.071	538.867	64.2047	440.024	163.048	329	118.15	152.43
25	21	1	680.119	617.367	62.7519	479.994	200.124	348	80.66	123.12
26	16	0	522.869	462.083	60.7856	371.403	151.466	306	86.63	142.29
26	17	0	568.467	516.1	52.3667	420.85	147.617	313	99.59	157.93
26	18	0	615.283	547.567	67.7167	447.8	167.483	330	78.53	179.06
26	19	0	623.667	567.517	56.15	504.967	118.7	328	63.31	153.59
26	20	0	800.083	734.817	65.2667	621.683	178.4	395	50.94	114.89
26	21	0	805.15	729.2	75.95	585.783	219.367	386	52.14	125.57
27	16	1	546.833	499.417	47.4167	382	164.833	328	133.75	236.49
27	17	1	610.333	551.033	59.3	414.5	195.833	345	105.61	241.69
29	16	0	411.871	357.924	53.9469	241.448	170.423	252	154.48	243.07
29	17	0	509.714	463.038	46.6764	287.158	222.556	281	128.5	260.27
29	18	0	552.019	503.884	48.1353	342.677	209.342	309	129.73	204.98
29	19	0	597.709	531.969	65.7394	395.17	202.538	325	102.31	185.81
30	17	0	519.785	454.135	65.65	317.618	202.167	294	149.45	265.96
30	18	0	596.483	538.783	57.7	360.533	235.95	302	160.91	287.91
30	19	0	647.7	574.25	73.45	424.767	222.933	324	122.02	295.68
30	20	0	633.433	554.75	78.6833	420.15	213.283	297	97.52	228.39
30	21	0	781.317	669.55	111.767	532.517	248.8	358	73.89	170.38
30	22	0	871.75	766.05	105.7	628.2	243.55	374	70.33	213.7
31	18	0	429.34	409.767	19.5731	285.223	144.117	240	76.48	172.18
31	19	0	564.919	529.017	35.9019	367.009	197.909	300	54.37	136.61
31	20	0	580.062	541.017	39.0453	428.679	151.383	315	35.76	183.24
31	21	0	687.161	622.6	64.5606	491.25	195.911	371	25.99	92.67
31	22	0	793.317	722.317	71	579.85	213.467	420	9.55	187.79
32	17	0	359.683	332.217	27.4667	215.017	144.667	217	176.26	147.52
32	18	0	477.454	445.4	32.0542	275.204	202.25	255	142.83	146.58
32	19	0	446.083	409.333	36.75	285.233	160.85	212	141.78	102.82
32	21	0	735.367	673.167	62.2	512.167	223.2	369	73.43	65.15
32	22	0	758.617	687.95	70.6667	549.133	209.483	370	64.03	50.8
33	16	0	487.267	438.708	48.5583	321.783	165.483	280	112.79	125.67
33	17	0	537.458	480.817	56.6417	393.092	144.367	320	91.92	115.45
33	18	0	602.633	547.933	54.7	432.917	169.717	311	104.36	114.89
33	19	0	636.03	573.183	62.8467	465.367	170.663	353	81.64	117.04
35	16	0	515.022	458.756	56.2658	331.7	183.322	291	87.06	135.48
35	17	0	604.317	553.388	50.9292	406.867	197.45	308	65.64	107.34
35	18	0	650.517	589.667	60.85	466.283	184.233	338	48.14	88.04
35	19	0	762.854	699.337	63.5167	552.654	210.2	353	23.6	62.1
35	20	0	739.1	673.983	65.1167	552.117	186.983	376	22.59	65.7
35	21	0	811.683	737.567	74.1167	638.1	173.583	402	35.87	40.38
36	21	0	640.383	566.95	73.4333	412.383	228	353	49.48	63.01
36	22	0	717.892	654	63.8917	565.95	151.942	389	41.01	67.97

## Sheet: IllnessVolume
id	sex	year	age	days	events	tot	lit	hit	ses	spec	non	di	sp
1	0	2012	16	27	5	489.472	437.8	51.6722	281	296.677	192.795	150.1	223.53
1	0	2013	17	9	5	582.205	525.733	56.4719	315	426.405	155.8	117.75	136.72
1	0	2014	18	21	4	638.592	582.883	55.7083	309	512.642	125.95	103.58	162.91
1	0	2015	19	15	4	675.709	606.067	69.6419	356	552.623	123.086	72.79	126.23
1	0	2016	20	17	5	777.423	701.417	76.0067	366	600.823	176.6	75.37	119.74
1	0	2017	21	9	3	782.5	706.4	76.1	372	596.383	186.117	57.12	123.6
3	0	2012	18	37	3	321.8	302.3	19.5	196	246.3	75.5	84.15	149.01
3	0	2013	19	38	4	486.15	440.267	45.8833	270	352.367	133.783	45.53	130.71
3	0	2015	21	20	3	627.101	566.601	60.5	324	444.718	182.383	46.35	118.49
3	0	2016	22	23	4	634.233	576.367	57.8667	319	451.15	183.083	34.56	99.19
5	1	2012	16	3	2	447.017	406.683	40.3333	248	291.067	155.95	191.02	257.72
5	1	2013	17	34	4	460.75	417.217	43.5333	250	284.583	176.167	106.31	197.78
5	1	2014	18	47	4	455.417	411	44.4167	249	308.567	146.85	112.55	211.95
5	1	2015	19	27	3	477.583	431.417	46.1667	260	320.75	156.833	102.17	132.79
5	1	2016	20	15	3	586.917	535.017	51.9	308	430.25	156.667	75.84	112.67
5	1	2017	21	16	3	678.333	630.167	48.1667	352	489.75	188.583	98.34	108.75
6	0	2012	17	8	1	406.024	351.95	54.0739	231	293.126	112.897	74.47	146.12
6	0	2013	18	13	1	439.773	401.167	38.6061	241	283.764	156.008	79.9	178.81
6	0	2014	19	19	3	500.032	452.367	47.6656	265	341.733	158.299	56.2	114.26
6	0	2015	20	21	2	588.433	521.783	66.65	299	420.95	167.483	50.96	128.99
6	0	2016	21	0	0	713.433	650.9	62.5333	347	556.3	157.133	33.37	88.53
6	0	2017	22	33	3	652.583	594.933	57.65	323	442.833	209.75	55.36	129.96
7	0	2013	16	14	5	521.314	463.617	57.6972	289	355.658	165.656	150.35	163.65
7	0	2014	17	23	6	511.736	463.471	48.2647	266	406.436	105.3	113.58	157.56
7	0	2015	18	15	4	573.036	513.45	59.5856	294	499.486	73.55	116.01	108.52
7	0	2016	19	19	2	570.412	517.567	52.8456	308	489.112	81.3	100.44	100.6
7	0	2017	20	16	5	606.376	526.733	79.6431	302	486.343	120.033	81.65	94.92
9	0	2012	17	41	5	498.873	453.15	45.7225	254	305.383	193.489	86.92	200.52
9	0	2013	18	24	5	596.154	538.633	57.5203	286	389.133	207.02	76.6	174.82
9	0	2014	19	36	4	568.422	514.439	53.9833	289	401.156	167.267	59.54	169.87
9	0	2015	20	39	2	595.033	538.583	56.45	289	447.1	147.933	47.24	122.27
9	0	2016	21	17	2	715.017	649.367	65.65	354	592.683	122.333	34.55	112.16
9	0	2017	22	25	5	757.317	681.483	75.8333	368	564.717	192.6	35.34	100.88
10	1	2012	17	33	5	481.815	452	29.8153	272	334.974	146.842	192.94	258.84
10	1	2013	18	17	4	597.516	561.508	36.0081	321	418.86	178.656	116.2	220.09
10	1	2014	19	0	0	539.378	505.355	34.0231	299	367.289	172.089	102.35	152.14
10	1	2016	21	16	3	741.436	687.517	53.9192	372	636.436	105	60.57	137.64
10	1	2017	22	6	2	767.106	697.6	69.5056	382	633.756	133.35	55.61	102.36
13	1	2012	18	6	2	538.953	491.7	47.2528	298	353.049	185.904	116.84	92.08
13	1	2013	19	2	2	595.28	532.667	62.6136	307	409.175	186.105	79.93	82.75
13	1	2014	20	10	3	601.479	548.333	53.1461	325	454.822	146.658	63.51	40.79
13	1	2015	21	3	1	727.734	665.167	62.5678	378	511.355	216.379	72.26	41.26
13	1	2016	22	16	3	752.619	694.5	58.1192	395	526.419	226.2	52.49	38.38
14	1	2012	17	17	2	411.594	369.781	41.8131	235	275.409	136.185	137.67	211.96
14	1	2013	18	6	1	466.247	429.933	36.3136	242	290.175	176.072	133.53	210.57
14	1	2014	19	24	2	529.499	483.533	45.9658	270	377.447	152.052	103.37	182.15
14	1	2015	20	26	4	602.817	562.033	40.7833	309	422.333	180.483	129.01	213.82
14	1	2016	21	5	1	647.333	579.75	67.5833	320	433.667	213.667	64.05	99.5
14	1	2017	22	7	1	714.967	655	59.9667	354	482.367	232.6	54.16	74.57
15	0	2014	16	20	3	503.083	448.25	54.8333	287	282.75	220.333	127.36	273.67
15	0	2015	17	22	5	567.167	508.417	58.75	289	363	204.167	89.95	284.67
15	0	2016	18	15	4	636	569.917	66.0833	329	422.583	213.417	79.52	237.52
15	0	2017	19	21	3	653.833	587.25	66.5833	345	452.25	201.583	67.87	158.48
16	0	2014	16	7	2	521.6	462.817	58.7833	296	325.367	196.233	120.31	274.34
16	0	2015	17	17	4	560.5	503.667	56.8333	294	347.25	213.25	99.61	299.29
16	0	2016	18	20	6	567.583	513.917	53.6667	299	392.583	175	85.05	163.63
16	0	2016	19	0	0	700.583	628.167	72.4167	359	498.583	202	58.46	114.76
17	1	2014	16	9	2	337.689	285.3	52.3892	241	195.883	141.806	122.06	173.33
17	1	2015	17	27	6	464.755	412.65	52.1047	272	273.208	191.547	95.47	131.82
17	1	2016	18	34	5	510.751	458.1	52.6511	274	295.975	214.776	84.83	130.07
17	1	2017	19	14	4	648.93	590.367	58.5633	325	421.255	227.675	78.26	104.76
18	1	2016	18	32	5	487.013	440.25	46.7628	272	353.55	133.463	91.87	114.38
18	1	2017	19	28	4	616.099	563.467	52.6328	301	452.5	163.599	71.57	65.77
20	0	2012	16	33	8	456.795	398.702	58.0925	254	310.851	145.944	146.95	207.89
20	0	2013	17	25	7	498.206	448.983	49.2231	282	358.356	139.85	135.61	158.39
20	0	2014	18	39	6	481.613	433.2	48.4125	273	375.006	106.607	103	146.61
20	0	2015	19	17	4	581.003	524.783	56.2192	305	465.347	115.655	73.76	76.09
20	0	2016	20	17	3	651.592	582.4	69.1919	313	465.788	185.804	75.58	96.26
20	0	2017	21	18	4	672.15	602.55	69.6	343	462.867	209.283	83.75	65.18
22	1	2013	16	12	2	567.468	384.835	182.633	392.885	174.583	327	118.628	218.393
22	1	2014	17	23	3	608.717	555.733	52.9833	325	455.233	153.483	96.75	140.67
22	1	2015	18	23	4	676.183	609.917	66.2667	345	481.833	194.35	68.69	112.67
22	1	2016	19	80	4	577.05	518.467	58.5833	210	460.667	116.383	88.57	188.1
22	1	2017	20	20	5	710.25	644.417	65.8333	344	558.833	151.417	75.45	110.68
23	1	2012	16	35	8	334.468	292.993	41.475	227	240.903	93.5653	141.44	166.14
23	1	2013	17	14	3	443.248	390.108	53.1394	256	341.143	102.104	78.55	101.37
23	1	2014	18	23	5	492.156	438.433	53.7225	272	352.673	139.483	97.31	131.42
23	1	2015	19	49	8	521.206	470.817	50.3892	274	360.597	160.609	85.28	111.06
23	1	2016	20	26	6	643.196	585.183	58.0122	327	443.796	199.4	83.36	128.59
23	1	2017	21	34	5	665.283	603.733	61.55	352	477.683	187.6	57.71	88.03
24	1	2015	16	17	8	480.167	435.417	44.75	276	260.417	219.75	95.61	170.57
24	1	2016	17	10	3	594.583	543.367	51.2167	314	371.417	223.167	78.78	121.35
24	1	2017	18	22	6	673.75	615.75	58	335	464.083	209.667	43.9	88.79
25	1	2012	16	37	4	449.255	416.183	33.0717	257	276.688	172.567	144.44	182.59
25	1	2013	17	27	3	531.242	492.25	38.9919	288	336.021	195.221	127.46	202.43
25	1	2016	20	29	5	603.071	538.867	64.2047	329	440.024	163.048	118.15	152.43
25	1	2017	21	17	5	680.119	617.367	62.7519	348	479.994	200.124	80.66	123.12
26	0	2012	16	44	6	522.869	462.083	60.7856	306	371.403	151.466	86.63	142.29
26	0	2013	17	27	2	568.467	516.1	52.3667	313	420.85	147.617	99.59	157.93
26	0	2014	18	8	1	615.283	547.567	67.7167	330	447.8	167.483	78.53	179.06
26	0	2015	19	20	2	623.667	567.517	56.15	328	504.967	118.7	63.31	153.59
26	0	2016	20	5	1	800.083	734.817	65.2667	395	621.683	178.4	50.94	114.89
26	0	2017	21	0	0	805.15	729.2	75.95	386	585.783	219.367	52.14	125.57
27	1	2016	16	17	5	546.833	499.417	47.4167	328	382	164.833	133.75	236.49
27	1	2017	17	4	2	610.333	551.033	59.3	345	414.5	195.833	105.61	241.69
29	0	2014	16	42	5	411.871	357.924	53.9469	252	241.448	170.423	154.48	243.07
29	0	2015	17	12	2	509.714	463.038	46.6764	281	287.158	222.556	128.5	260.27
29	0	2016	18	32	3	552.019	503.884	48.1353	309	342.677	209.342	129.73	204.98
29	0	2017	19	15	3	597.709	531.969	65.7394	325	395.17	202.538	102.31	185.81
30	0	2012	17	9	5	519.785	454.135	65.65	294	317.618	202.167	149.45	265.96
30	0	2013	18	5	2	596.483	538.783	57.7	302	360.533	235.95	160.91	287.91
30	0	2014	19	7	5	647.7	574.25	73.45	324	424.767	222.933	122.02	295.68
30	0	2015	20	25	3	633.433	554.75	78.6833	297	420.15	213.283	97.52	228.39
30	0	2016	21	7	5	781.317	669.55	111.767	358	532.517	248.8	73.89	170.38
30	0	2017	22	4	2	871.75	766.05	105.7	374	628.2	243.55	70.33	213.7
33	0	2014	16	0	0	487.267	438.708	48.5583	280	321.783	165.483	112.79	125.67
33	0	2015	17	4	1	537.458	480.817	56.6417	320	393.092	144.367	91.92	115.45
33	0	2016	18	10	2	602.633	547.933	54.7	311	432.917	169.717	104.36	114.89
33	0	2017	19	4	1	636.03	573.183	62.8467	353	465.367	170.663	81.64	117.04

## Sheet: IllnessInfo
id	sex	year	age	event	days	season	phase
1	0	2012	16	1	2	3	4
1	0	2012	16	2	8	0	1
1	0	2012	16	3	2	1	2
1	0	2012	16	4	4	2	3
1	0	2012	16	5	11	3	3
1	0	2013	17	6	3	3	0
1	0	2013	17	7	1	0	1
1	0	2013	17	8	2	2	3
1	0	2013	17	9	2	2	3
1	0	2013	17	10	1	3	4
1	0	2014	18	11	4	3	0
1	0	2014	18	12	4	0	1
1	0	2014	18	13	2	2	2
1	0	2014	18	14	11	2	3
1	0	2015	19	15	8	0	1
1	0	2015	19	16	4	1	1
1	0	2015	19	17	1	1	1
1	0	2015	19	18	2	3	3
1	0	2016	20	19	3	3	0
1	0	2016	20	20	1	1	1
1	0	2016	20	21	3	1	2
1	0	2016	20	22	3	1	2
1	0	2016	20	23	7	2	3
1	0	2017	21	24	4	3	4
1	0	2017	21	25	2	1	1
1	0	2017	21	26	3	3	3
3	0	2012	18	1	5	0	1
3	0	2012	18	2	12	0	1
3	0	2012	18	3	20	3	3
3	0	2013	19	4	23	3	4
3	0	2013	19	5	6	0	1
3	0	2013	19	6	5	2	2
3	0	2013	19	7	4	2	3
3	0	2015	21	8	4	3	0
3	0	2015	21	9	10	1	2
3	0	2015	21	10	6	2	3
3	0	2016	22	11	10	3	4
3	0	2016	22	12	2	0	1
3	0	2016	22	13	8	0	1
3	0	2016	22	14	3	3	3
5	1	2012	16	1	1	2	3
5	1	2012	16	2	2	3	3
5	1	2013	17	3	11	3	0
5	1	2013	17	4	16	0	1
5	1	2013	17	5	4	1	2
5	1	2013	17	6	3	3	4
5	1	2014	18	7	9	3	0
5	1	2014	18	8	24	0	1
5	1	2014	18	9	7	2	3
5	1	2014	18	10	7	2	3
5	1	2015	19	11	7	3	4
5	1	2015	19	12	17	0	1
5	1	2015	19	13	3	3	3
5	1	2016	20	14	4	3	0
5	1	2016	20	15	7	0	1
5	1	2016	20	16	4	3	4
5	1	2017	21	17	5	0	1
5	1	2017	21	18	7	0	1
5	1	2017	21	19	4	1	2
6	0	2012	17	1	8	0	1
6	0	2013	18	2	13	0	1
6	0	2014	19	3	8	3	0
6	0	2014	19	4	6	0	1
6	0	2014	19	5	5	1	1
6	0	2015	20	6	8	3	4
6	0	2015	20	7	13	0	1
6	0	2017	22	8	14	3	4
6	0	2017	22	9	7	1	2
6	0	2017	22	10	12	2	2
7	0	2013	16	1	4	3	0
7	0	2013	16	2	2	0	1
7	0	2013	16	3	2	0	1
7	0	2013	16	4	1	2	2
7	0	2013	16	5	5	3	4
7	0	2014	17	6	1	3	0
7	0	2014	17	7	1	0	1
7	0	2014	17	8	10	0	1
7	0	2014	17	9	2	1	1
7	0	2014	17	10	8	1	1
7	0	2014	17	11	1	2	3
7	0	2015	18	12	3	0	1
7	0	2015	18	13	5	2	3
7	0	2015	18	14	4	3	3
7	0	2015	18	15	3	3	4
7	0	2016	19	16	15	0	1
7	0	2016	19	17	4	1	1
7	0	2017	20	18	3	0	1
7	0	2017	20	19	2	1	1
7	0	2017	20	20	4	1	1
7	0	2017	20	21	3	2	2
7	0	2017	20	22	4	2	3
9	0	2012	17	1	6	3	0
9	0	2012	17	2	10	0	1
9	0	2012	17	3	5	0	1
9	0	2012	17	4	13	1	1
9	0	2012	17	5	7	3	3
9	0	2013	18	6	1	3	0
9	0	2013	18	7	1	0	1
9	0	2013	18	8	1	0	1
9	0	2013	18	9	12	1	1
9	0	2013	18	10	9	3	4
9	0	2014	19	11	2	0	1
9	0	2014	19	12	7	0	1
9	0	2014	19	13	19	1	1
9	0	2014	19	14	8	2	3
9	0	2015	20	15	32	3	0
9	0	2015	20	16	7	3	4
9	0	2016	21	17	9	0	1
9	0	2016	21	18	8	1	1
9	0	2017	22	19	3	0	1
9	0	2017	22	20	14	1	1
9	0	2017	22	21	3	1	2
9	0	2017	22	22	3	2	2
9	0	2017	22	23	2	2	3
10	1	2012	17	1	10	0	1
10	1	2012	17	2	6	0	1
10	1	2012	17	3	8	1	1
10	1	2012	17	4	1	2	2
10	1	2012	17	5	8	3	4
10	1	2013	18	6	5	0	1
10	1	2013	18	7	4	1	1
10	1	2013	18	8	3	2	2
10	1	2013	18	9	5	3	4
10	1	2016	21	10	7	3	4
10	1	2016	21	11	3	0	1
10	1	2016	21	12	6	3	4
10	1	2017	22	13	5	0	1
10	1	2017	22	14	1	3	4
13	1	2012	18	1	5	3	3
13	1	2012	18	2	1	3	4
13	1	2013	19	3	1	0	1
13	1	2013	19	4	1	1	1
13	1	2014	20	5	3	0	1
13	1	2014	20	6	5	0	1
13	1	2014	20	7	2	2	2
13	1	2015	21	8	3	2	2
13	1	2016	22	9	6	3	0
13	1	2016	22	10	5	0	1
13	1	2016	22	11	5	2	2
14	1	2012	17	1	13	0	1
14	1	2012	17	2	4	3	4
14	1	2013	18	3	6	2	3
14	1	2014	19	4	19	0	1
14	1	2014	19	5	5	1	2
14	1	2015	20	6	7	1	1
14	1	2015	20	7	5	1	1
14	1	2015	20	8	10	2	3
14	1	2015	20	9	4	3	3
14	1	2016	21	10	5	1	1
14	1	2017	22	11	7	3	4
15	0	2014	16	1	7	0	1
15	0	2014	16	2	7	1	1
15	0	2014	16	3	6	2	3
15	0	2015	17	4	6	3	0
15	0	2015	17	5	7	0	1
15	0	2015	17	6	3	1	1
15	0	2015	17	7	3	1	1
15	0	2015	17	8	3	2	3
15	0	2016	18	9	2	0	1
15	0	2016	18	10	5	1	2
15	0	2016	18	11	5	2	2
15	0	2016	18	12	3	2	3
15	0	2017	19	13	13	0	1
15	0	2017	19	14	6	1	1
15	0	2017	19	15	2	1	2
16	0	2014	16	1	4	3	0
16	0	2014	16	2	3	1	1
16	0	2015	17	3	3	3	0
16	0	2015	17	4	2	1	1
16	0	2015	17	5	4	1	2
16	0	2015	17	6	8	3	3
16	0	2016	18	7	5	3	0
16	0	2016	18	8	2	0	1
16	0	2016	18	9	3	1	2
16	0	2016	18	10	2	2	3
16	0	2016	18	11	1	2	3
16	0	2016	18	12	7	3	4
17	1	2014	16	1	3	0	1
17	1	2014	16	2	6	0	1
17	1	2015	17	3	10	3	0
17	1	2015	17	4	1	0	1
17	1	2015	17	5	6	1	1
17	1	2015	17	6	3	1	1
17	1	2015	17	7	3	2	3
17	1	2015	17	8	4	3	4
17	1	2016	18	9	7	3	0
17	1	2016	18	10	8	0	1
17	1	2016	18	11	4	1	2
17	1	2016	18	12	13	2	2
17	1	2016	18	13	2	3	4
17	1	2017	19	14	5	0	1
17	1	2017	19	15	1	0	1
17	1	2017	19	16	5	0	1
17	1	2017	19	17	3	3	4
18	1	2016	18	1	4	3	0
18	1	2016	18	2	11	0	1
18	1	2016	18	3	2	1	1
18	1	2016	18	4	7	2	2
18	1	2016	18	5	8	3	4
18	1	2017	19	6	4	3	0
18	1	2017	19	7	13	0	1
18	1	2017	19	8	5	1	1
18	1	2017	19	9	6	2	3
20	0	2012	16	1	3	0	1
20	0	2012	16	2	10	1	1
20	0	2012	16	3	2	1	1
20	0	2012	16	4	3	1	1
20	0	2012	16	5	3	2	3
20	0	2012	16	6	1	2	3
20	0	2012	16	7	4	3	4
20	0	2012	16	8	7	3	4
20	0	2013	17	9	1	3	0
20	0	2013	17	10	5	0	1
20	0	2013	17	11	3	1	1
20	0	2013	17	12	2	1	1
20	0	2013	17	13	2	2	3
20	0	2013	17	14	9	2	3
20	0	2013	17	15	3	3	3
20	0	2014	18	16	5	3	0
20	0	2014	18	17	7	0	1
20	0	2014	18	18	4	0	1
20	0	2014	18	19	18	1	1
20	0	2014	18	20	4	2	3
20	0	2014	18	21	1	3	4
20	0	2015	19	22	5	0	1
20	0	2015	19	23	3	0	1
20	0	2015	19	24	2	1	2
20	0	2015	19	25	7	2	3
20	0	2016	20	26	4	3	0
20	0	2016	20	27	5	2	2
20	0	2016	20	28	8	2	3
20	0	2017	21	29	8	3	4
20	0	2017	21	30	4	0	1
20	0	2017	21	31	4	2	3
20	0	2017	21	32	2	3	4
22	1	2013	16	1	5	3	0
22	1	2013	16	2	7	0	1
22	1	2014	17	3	5	0	1
22	1	2014	17	4	7	0	1
22	1	2014	17	5	11	2	3
22	1	2015	18	6	5	1	1
22	1	2015	18	7	2	1	2
22	1	2015	18	8	7	2	2
22	1	2015	18	9	9	2	3
22	1	2016	19	10	5	0	1
22	1	2016	19	11	6	0	1
22	1	2016	19	12	60	1	1
22	1	2016	19	13	9	2	3
22	1	2017	20	14	5	3	0
22	1	2017	20	15	5	1	1
22	1	2017	20	16	2	1	1
22	1	2017	20	17	6	1	2
22	1	2017	20	18	2	2	3
23	1	2012	16	1	4	0	1
23	1	2012	16	2	4	0	1
23	1	2012	16	3	9	0	1
23	1	2012	16	4	3	1	1
23	1	2012	16	5	2	2	2
23	1	2012	16	6	2	2	3
23	1	2012	16	7	7	2	3
23	1	2012	16	8	4	2	3
23	1	2013	17	9	4	0	1
23	1	2013	17	10	2	1	1
23	1	2013	17	11	8	1	1
23	1	2014	18	12	3	3	4
23	1	2014	18	13	2	0	1
23	1	2014	18	14	11	1	1
23	1	2014	18	15	2	1	2
23	1	2014	18	16	5	3	3
23	1	2015	19	17	1	0	1
23	1	2015	19	18	6	0	1
23	1	2015	19	19	18	1	1
23	1	2015	19	20	3	1	2
23	1	2015	19	21	10	2	2
23	1	2015	19	22	2	2	3
23	1	2015	19	23	3	3	3
23	1	2015	19	24	6	3	4
23	1	2016	20	25	5	0	1
23	1	2016	20	26	2	0	1
23	1	2016	20	27	7	1	1
23	1	2016	20	28	4	1	2
23	1	2016	20	29	5	2	2
23	1	2016	20	30	3	3	3
23	1	2017	21	31	9	0	1
23	1	2017	21	32	3	0	1
23	1	2017	21	33	4	1	1
23	1	2017	21	34	17	2	3
23	1	2017	21	35	1	3	3
24	1	2015	16	1	1	0	1
24	1	2015	16	2	1	0	1
24	1	2015	16	3	2	1	1
24	1	2015	16	4	2	2	2
24	1	2015	16	5	4	2	3
24	1	2015	16	6	2	2	3
24	1	2015	16	7	2	2	3
24	1	2015	16	8	3	3	4
24	1	2016	17	9	4	3	0
24	1	2016	17	10	1	0	1
24	1	2016	17	11	5	2	2
24	1	2017	18	12	2	0	1
24	1	2017	18	13	3	1	2
24	1	2017	18	14	6	2	2
24	1	2017	18	15	2	2	3
24	1	2017	18	16	6	3	3
24	1	2017	18	17	3	3	4
25	1	2012	16	1	14	3	0
25	1	2012	16	2	4	0	1
25	1	2012	16	3	7	2	2
25	1	2012	16	4	12	3	4
25	1	2013	17	5	6	0	1
25	1	2013	17	6	2	1	1
25	1	2013	17	7	19	2	3
25	1	2016	20	8	4	3	4
25	1	2016	20	9	5	0	1
25	1	2016	20	10	2	2	2
25	1	2016	20	11	14	2	3
25	1	2016	20	12	4	2	3
25	1	2017	21	13	3	0	1
25	1	2017	21	14	2	0	1
25	1	2017	21	15	5	1	1
25	1	2017	21	16	6	1	2
25	1	2017	21	17	1	3	3
26	0	2012	16	1	3	3	0
26	0	2012	16	2	6	3	0
26	0	2012	16	3	5	0	1
26	0	2012	16	4	7	0	1
26	0	2012	16	5	9	1	1
26	0	2012	16	6	14	3	3
26	0	2013	17	7	16	1	1
26	0	2013	17	8	11	2	3
26	0	2014	18	9	8	1	1
26	0	2015	19	10	18	0	1
26	0	2015	19	11	2	1	1
26	0	2016	20	12	5	2	3
27	1	2016	16	1	3	0	1
27	1	2016	16	2	4	0	1
27	1	2016	16	3	1	1	2
27	1	2016	16	4	6	2	3
27	1	2016	16	5	3	3	4
27	1	2017	17	6	2	2	2
27	1	2017	17	7	2	3	4
29	0	2014	16	1	11	3	0
29	0	2014	16	2	12	0	1
29	0	2014	16	3	8	1	2
29	0	2014	16	4	6	2	2
29	0	2014	16	5	5	2	3
29	0	2015	17	6	5	0	1
29	0	2015	17	7	7	1	2
29	0	2016	18	8	3	3	4
29	0	2016	18	9	24	0	1
29	0	2016	18	10	5	2	3
29	0	2017	19	11	8	1	1
29	0	2017	19	12	4	1	2
29	0	2017	19	13	3	3	4
30	0	2012	17	1	3	3	0
30	0	2012	17	2	1	0	1
30	0	2012	17	3	1	1	1
30	0	2012	17	4	1	2	3
30	0	2012	17	5	3	2	3
30	0	2013	18	6	2	1	1
30	0	2013	18	7	3	3	3
30	0	2014	19	8	2	3	0
30	0	2014	19	9	1	0	1
30	0	2014	19	10	1	1	1
30	0	2014	19	11	1	2	3
30	0	2014	19	12	2	2	3
30	0	2015	20	13	22	0	1
30	0	2015	20	14	2	1	2
30	0	2015	20	15	1	2	2
30	0	2016	21	16	2	3	0
30	0	2016	21	17	2	1	1
30	0	2016	21	18	1	2	2
30	0	2016	21	19	1	2	3
30	0	2016	21	20	1	3	3
30	0	2017	22	21	2	2	2
30	0	2017	22	22	2	3	4
33	0	2015	17	1	4	0	1
33	0	2016	18	2	5	0	1
33	0	2016	18	3	5	2	3
33	0	2017	19	4	4	0	1
